# Supplementary material for: The Motivational Salience of Faces Is Related to Both Their Valence and Dominance
Source: PLoS One. 2016 Aug 11;11(8):e0161114. doi: 10.1371/journal.pone.0161114 (PMC4981386; doi:10.1371/journal.pone.0161114)
Supplement: S1 File — (XLS) [file pone.0161114.s001.xls]

## Sheet: Sheet1
face_sex	valence_component	dominance_component	female_key_press_score_standardized	male_key_press_score_standardized
female	0.38876	-0.32723	0.48392	0.52973
female	-1.33176	1.58207	0.07357	0.14348
female	-0.33683	-1.20428	-0.44931	0.02117
female	-0.82199	2.01458	0.22083	0.4396
female	0.83398	0.88841	2.12535	2.35026
female	-0.60595	0.2148	-0.91592	-0.82086
female	0.5925	0.43207	0.34328	0.12417
female	1.23733	-1.54688	1.58097	1.11812
female	0.17504	1.39455	0.08515	-0.32388
female	2.5283	-0.24688	3.13635	2.48931
female	-0.20087	-1.23039	-0.78024	-1.03587
female	0.01008	-0.9563	-1.13103	-0.85305
female	-0.07353	1.28358	0.4409	0.5323
female	-1.15623	0.43622	-0.93412	-0.64318
female	-1.34341	-1.17699	-0.63959	-0.67537
female	-0.26099	-1.28601	-1.1211	-0.94189
female	-0.51724	-0.03625	-0.83319	-1.04746
female	0.46192	0.19767	-0.68592	-0.92644
female	0.48188	-1.17743	0.28867	0.35205
female	-1.06966	2.08147	0.06198	1.07306
female	-1.35206	0.27867	-0.48902	-0.56722
female	0.18419	-1.47322	-0.78686	-0.73975
female	-0.2379	-0.24079	1.38241	-0.0239
female	1.07587	0.32667	-0.74549	-0.27238
female	0.00119	-0.05156	-0.75211	-0.59555
female	0.93122	0.33535	0.54184	0.74088
female	1.11973	0.21354	0.30356	0.37394
female	1.44869	-1.25531	1.14248	1.63441
female	-0.24222	-0.67666	-0.38974	-0.44877
female	0.35026	0.3345	0.37472	0.1203
female	-1.08517	0.66481	-0.53039	-0.05608
female	-1.08531	0.04426	-0.91427	-0.80412
female	-0.276	-0.73113	-0.25075	-0.70756
female	-0.44666	0.33123	-1.00031	-0.85305
female	2.05769	-0.25729	0.80824	0.61471
female	0.84561	1.18691	1.90363	0.40613
female	0.79811	0.99225	0.31846	-0.30071
female	-0.11057	-0.4476	0.31018	0.78466
female	-0.47586	-2.03938	-0.77031	-1.20325
female	-0.97358	-0.78937	-0.84974	-0.67151
female	0.15258	-0.30209	-0.54693	-0.92129
female	-2.2251	0.19258	-1.5447	-1.16849
female	0.44657	-1.58652	0.74536	-0.00587
female	1.22923	0.70679	0.29364	0.60698
female	1.00206	1.58439	2.26103	1.49536
female	-0.72962	1.42432	-0.07866	0.24648
female	0.11624	-0.35191	-0.997	-1.0848
female	-0.1636	-0.08269	0.37968	3.15623
female	-0.59757	1.60644	-0.3401	-0.39985
female	-0.74936	-1.27397	-1.12938	-1.26119
male	-0.2365	-0.78295	0.93713	0.91067
male	1.39469	-1.10686	0.63596	-0.97888
male	1.27826	-0.48929	-0.59159	0.53051
male	-0.33785	-0.24971	-0.69706	-1.16558
male	-0.64155	-1.69694	-0.56999	-0.40526
male	0.69417	-0.04001	-0.45816	0.18635
male	0.13161	-0.82202	-0.02229	-0.08134
male	-0.17665	1.67438	0.2954	0.3753
male	1.94417	0.35912	0.94984	0.91517
male	-0.62472	1.30662	-0.60684	-0.14433
male	-0.28797	0.82811	-0.71104	-0.26805
male	-0.87684	1.52346	-0.54076	-0.08809
male	0.52071	2.03169	2.22695	1.56752
male	-0.17823	0.19323	-0.91309	-0.01386
male	1.07638	0.68832	1.07056	1.51353
male	0.52136	0.33774	0.5127	0.03563
male	-1.36088	-0.29833	-1.30067	-1.24432
male	0.59306	-1.08032	-0.16716	-0.28604
male	-0.62331	-0.50417	-0.59794	-0.38727
male	-0.3584	1.10862	-0.5522	-0.25005
male	0.55412	0.08794	-0.72121	-0.75393
male	-0.4535	0.12173	-0.82795	-0.64596
male	1.27742	-0.8704	1.73517	0.37305
male	0.44134	0.22874	1.44671	0.98041
male	-0.30044	-1.17315	-0.82795	-0.90465
male	-1.50195	-2.01675	-1.22062	-1.16558
male	-2.48598	1.01622	-1.26128	-0.98788
male	0.79016	1.37192	1.08073	0.85219
male	2.46359	0.74928	2.54846	3.90247
male	0.65343	0.68288	1.39334	1.21435
male	-0.22839	0.96413	0.58513	1.05239
male	-1.32512	-1.50759	-0.80889	-0.2343
male	0.09022	0.31228	-0.95503	-0.73369
male	0.57996	-0.58712	0.31319	-0.01386
male	-0.24146	-0.61612	-0.85718	-0.8934
male	0.71849	0.93699	-0.08201	0.01539
male	-0.676	-0.10073	-0.53568	-0.63921
male	-0.31572	2.03593	0.13656	0.08062
male	-1.82683	-0.46681	-1.15072	-1.34329
male	1.22688	-0.28036	1.43019	1.37182
male	-0.59015	-0.81342	-0.48866	-0.47725
male	-0.32893	1.27871	0.11495	0.1796
male	1.16711	-0.03747	-0.0782	0.24033
male	-1.05505	-0.67504	-0.94359	-1.17908
male	0.24827	-1.03955	0.71094	0.6025
male	-0.06729	-1.52604	-0.40098	-0.74043
male	-1.23336	0.17194	-0.58142	-1.10035
male	-2.43039	-0.40964	-1.2689	-1.503
male	0.15888	-0.51933	0.49491	0.21559
male	2.23918	-0.29983	2.12021	1.51353
